# Supplementary material for: Topical Administration of Lactiplantibacillus plantarum (SkinDuoTM) Serum Improves Anti-Acne Properties
Source: Microorganisms. 2023 Feb 7;11(2):417. doi: 10.3390/microorganisms11020417 (PMC9967017; doi:10.3390/microorganisms11020417)
Supplement: Supplementary file 1 [file microorganisms-11-00417-s001.zip]

Archive with 1 entries (1 files):
- microorganisms-2197314-supplementary.pdf
